# Supplementary material for: Glycosidically-Bound Volatile Phenols Linked to Smoke Taint: Stability during Fermentation with Different Yeasts and in Finished Wine
Source: Molecules. 2021 Jul 27;26(15):4519. doi: 10.3390/molecules26154519 (PMC8347507; doi:10.3390/molecules26154519)
Supplement: Supplementary file 1 [file molecules-26-04519-s001.zip]

Archive with 1 entries (1 files):
- molecules-1292893-supplementary.pdf
